# Supplementary material for: Association of Albumin-Corrected Serum Calcium Levels with Colorectal Cancer Survival Outcomes
Source: J Clin Med. 2022 May 22;11(10):2928. doi: 10.3390/jcm11102928 (PMC9144533; doi:10.3390/jcm11102928)
Supplement: Supplementary file 1 [file jcm-11-02928-s001.zip]

Archive with 3 entries (3 files):
- 20220228_Supplementary_Table_S1.zip
- 20220228_Supplementary_Table_S2.zip
- 20220228_Supplementary_Table_S3.zip
